# Supplementary material for: Content and Validity of Claims Made about Food Parenting Practices in United Kingdom Online News Articles
Source: Int J Environ Res Public Health. 2022 Apr 21;19(9):5053. doi: 10.3390/ijerph19095053 (PMC9105157; doi:10.3390/ijerph19095053)
Supplement: Supplementary file 1 [file ijerph-19-05053-s001.zip]

Archive with 1 entries (1 files):
- ijerph-1599790-supplementary.xlsx
