# Supplementary material for: Content and Validity of Claims Made about Food Parenting Practices in United Kingdom Online News Articles
Source: Int J Environ Res Public Health. 2022 Apr 21;19(9):5053. doi: 10.3390/ijerph19095053 (PMC9105157; doi:10.3390/ijerph19095053)
Supplement: Supplementary file 1 [file ijerph-19-05053-s001.zip › ijerph-1599790-supplementary.xlsx]

## Sheet: S1 - Search terms
word	type
weight	diet
bariatric	diet
gastric	diet
diet	diet
reduce	diet
obesity	diet
overweight	diet
fat	diet
obese	diet
fussy	diet
picky	diet
selective	diet
refuse	diet
force	diet
restrict	diet
refusing	diet
reward	diet
portion	diet
pressure	diet
appetite	diet
hunger	diet
hungry	diet
monitor	diet
involve	diet
model	diet
example	diet
full	diet
refuse	diet
structure	diet
unstructured	diet
refusal	diet
forceful	diet
monitoring	diet
involving	diet
pressuring	diet
allowing	diet
rewarding	diet
restricting	diet
forcing	diet
child	family
son	family
daughter	family
kid	family
kids	family
girls	family
boys	family
girl	family
boy	family
children	family
year	family
parent	family
mother	family
father	family
mum	family
dad	family
maternal	family
paternal	family
parents	family
mums	family
dads	family
family	family
families	family
feeding	food
mealtime	food
food	food
eating	food
feed	food
eat	food
eater	food
feeder	food
snack	food
sugar	food
sweets	food
crisps	food
soda	food
junk	food
treats	food
chips	food
fruit	food
veg	food
vegetables	food
size	food
fizzy	food
unhealthy	food
healthy	food
fatty	food
sugary	food
snacking	food
snacks	food
sweet	food
